# Supplementary material for: C-Type Natriuretic Peptide Ameliorates Vascular Injury and Improves Neurological Outcomes in Neonatal Hypoxic-Ischemic Brain Injury in Mice
Source: Int J Mol Sci. 2021 Aug 20;22(16):8966. doi: 10.3390/ijms22168966 (PMC8396645; doi:10.3390/ijms22168966)
Supplement: Supplementary file 1 [file ijms-22-08966-s001.zip]

Archive with 1 entries (1 files):
- ijms-1332583-SI.pdf
